# Supplementary material for: The Critical Photographic Variables Contributing to Skull-Face Superimposition Methods to Assist Forensic Identification of Skeletons: A Review
Source: J Imaging. 2024 Jan 7;10(1):17. doi: 10.3390/jimaging10010017 (PMC10817695; doi:10.3390/jimaging10010017)
Supplement: Supplementary file 1 [file jimaging-10-00017-s001.zip]

Archive with 2 entries (2 files):
- Sup Video File S1.mp4
- Sup Video File S2.mp4
